# Supplementary material for: Identification of five B-type response regulators as members of a multistep phosphorelay system interacting with histidine-containing phosphotransfer partners of Populus osmosensor
Source: BMC Plant Biol. 2012 Dec 19;12:241. doi: 10.1186/1471-2229-12-241 (PMC3562281; doi:10.1186/1471-2229-12-241)
Supplement: Additional file 1: Table S1 — Sequence of Populus B-type RRs and Clathrin genes specific primers used to achieve the co-expression analysis. [file 1471-2229-12-241-S1.xls]

## Sheet: Feuil1
Table S1. Sequence of Populus B-type RRs and clathrin genes specific primers
Name	5' primers			3' primers
B-type RRs
RR12	ATGATGAATCTTGCTAACTGC			CTACACAGGAATATTATCCAGG
RR13	ATGTCAACGGCTAGTTCTGGTG			CTACACAGGAATATTATCCAGGG
RR14	ATGGAAAATAATGGTTTCTCTTCTC			TCATGCTATAAACAAGCTTTGATC
RR15	ATGGCTGCTTTGCAGCGAG			CTATTCTTTGAAAACACTCATG
RR16	ATGGCTGCTTTGCAGCGAGTG			CTATTCTGTGAAAACACTCATAAG
RR19	ATGACCGTAGAGGACCAAAGGG			TCATACCCGTTTGATCATTGCATTC
RR21	ATGGAGAATGGTTTCTCCTCTCC			TCATATAAACAAGCTTTGATCTATTAG
RR22	ATGACTGTAGAACAGGGGATTGG			CTAACCAAGAATGGTTGGCAAATC
Clathrin
CLATH	CAACCATGAGCGCAGAAGTC			CTCATACGAGCCTGCTTTGG
