# Supplementary material for: Identification of five B-type response regulators as members of a multistep phosphorelay system interacting with histidine-containing phosphotransfer partners of Populus osmosensor
Source: BMC Plant Biol. 2012 Dec 19;12:241. doi: 10.1186/1471-2229-12-241 (PMC3562281; doi:10.1186/1471-2229-12-241)
Supplement: Additional file 2: Table S2 — Identifiers of B-type RRs proteins used in the phylogenetic analysis. [file 1471-2229-12-241-S2.xls]

## Sheet: Feuil1
Table S2. Identifiers of B-type RRs proteins used in the phylogenetic analysis
Identifiers		name
Arabidopsis thaliana
At3g16857.2		ARR1
At4g16110.1		ARR2
At4g31920.1		ARR10
At1g67710.1		ARR11
At2g25180.1		ARR12
At2g27070.1		ARR13
At2g01760.1		ARR14
At5g58080.1		ARR18
At1g49190.1		ARR19
At3g62670.1		ARR20
At5g07210.1		ARR21
Oryza sativa
LOC_Os03g12350.3|12003.m35103|protein		OsRR21
LOC_Os06g08440.1|12006.m05563|protein		OsRR22
LOC_Os02g55320.1|12002.m10558|protein		OsRR23
LOC_Os02g08500.1|12002.m06196|protein		OsRR24
LOC_Os06g43910.1|12006.m08921|protein		OsRR25
LOC_Os01g67770.1|12001.m12881|protein		OsRR26
LOC_Os05g32880.1|12005.m07520|protein		OsRR27
LOC_Os04g28160.1|12004.m07933|protein		OsRR28
LOC_Os04g28130.1|12004.m07930|protein		OsRR29
Zea mays
Q9AV93_MAIZE		ZmRR8
Q94LW1_MAIZE		ZmRR9
Q948L2_MAIZE		ZmRR10
Glycine max
Glyma17g03380		GmRR19
Glyma09g04470		GmRR20
Glyma07g37220		GmRR21
Glyma15g15520		GmRR22
Glyma11g37480		GmRR23
Glyma05g27670		GmRR24
Glyma08g10650		GmRR25
Glyma04g06650		GmRR26
Glyma17g33230		GmRR27
Glyma14g13320		GmRR28
Glyma15g24770		GmRR29
Glyma09g14650		GmRR30
Glyma06g06730		GmRR31
Glyma13g22320		GmRR32
Glyma07g26890		GmRR33
Populus Dorskamp genotype
D7GN43_POPCA		RR12
D7GN44_POPCA		RR13
D7GN50_POPCA		RR14
D7GN45_POPCA		RR15
D7GN46_POPCA		RR16
D7GN47_POPCA		RR19
D7GN48_POPCA		RR21
D7GN49_POPCA		RR22
